# Supplementary material for: Molecular Simulation Study on the Interaction between Porcine CR1-like and C3b
Source: Molecules. 2023 Feb 26;28(5):2183. doi: 10.3390/molecules28052183 (PMC10005376; doi:10.3390/molecules28052183)
Supplement: Supplementary file 1 [file molecules-28-02183-s001.zip]

Archive with 1 entries (1 files):
- molecules-2197366-Supplementary Material.pdf
